# Supplementary material for: Comment on 'AIRE-deficient patients harbor unique high-affinity disease-ameliorating autoantibodies'
Source: eLife. 2019 Jun 27;8:e43578. doi: 10.7554/eLife.43578 (PMC6597240; doi:10.7554/eLife.43578)
Supplement: Figure 2—source data 1. [file elife-43578-fig2-data1.xlsx]

## Sheet: Sheet1
IFNA neutralization
Healthy controls	APS1 without DM	APS1 with DM
18.0445	0.949749	1.15132
16.9487	0.980295	0.961165
16.7111	1.03571	0.96729
28.2929	0.990783	0.97537
22.7866	1.0283	0.834586
	1.09317	0.889503
	1.04673	1.15232
	0.842466	1.04762
	0.863946	0.865591
	0.861111	0.918033
	1.20661	1.08543
	1.08633	1.00971
	0.988024	0.939698
	1.08021	1.12366
		0.963134
		1.03731
IFNW
Healthy controls	APS1 without DM	APS1 with DM
15.2111	0.939698	1.03289
11.453	1.00985	1
22.5667	0.979592	0.96729
27.3143	0.949309	1.02956
22.561	1.00943	0.951128
	1.04348	0.900552
	1.13551	0.97351
	0.876712	1.02041
	1.0068	0.994624
	1.18056	0.939891
	1.28099	0.929648
	1.15108	0.966019
	0.856287	0.944724
	1.03209	1.14516
		0.880184
		0.962687
IFNG
Healthy controls	APS1 without DM	APS1 with DM
16.1778	16.2663	18.6184
21.812	16.6601	19.2913
21.5889	18.7704	20.743
25.5929	17.7005	12.5566
17.3781	20.8915	16.282
	15.7081	19.1437
	19.0047	15.457
	21.5672	12.966
	11.7123	19.8656
	22.2517	23.7432
	13.4306	16.3116
	14.6198	16.801
	18.187	16.3819
	18.7844	20.9731
	15.4545	21.0783
		21.5672
